# Supplementary material for: Association of Endotoxemia with Low-Grade Inflammation, Metabolic Syndrome and Distinct Response to Lipopolysaccharide in Type 1 Diabetes
Source: Biomedicines. 2023 Dec 10;11(12):3269. doi: 10.3390/biomedicines11123269 (PMC10740930; doi:10.3390/biomedicines11123269)
Supplement: Supplementary file 1 [file biomedicines-11-03269-s001.zip]

Archive with 1 entries (1 files):
- biomedicines-2658505-supplementary.pdf
